# Supplementary material for: Vernalization, Photoperiod, and Gibberellin Coordinately Regulate Flower Bud Differentiation in Oenothera biennis L
Source: Plants (Basel). 2026 Jul 12;15(14):2147. doi: 10.3390/plants15142147 (PMC13414904; doi:10.3390/plants15142147)
Supplement: Supplementary file 1 [file plants-15-02147-s001.zip]

Archive with 1 entries (1 files):
- plants-4411869-supplementary.pdf
